# Supplementary material for: Endogenous Viral Sequences from the Cape Golden Mole (Chrysochloris asiatica) Reveal the Presence of Foamy Viruses in All Major Placental Mammal Clades
Source: PLoS One. 2014 May 16;9(5):e97931. doi: 10.1371/journal.pone.0097931 (PMC4024004; doi:10.1371/journal.pone.0097931)
Supplement: Dataset S1 — The conserved region of Pol proteins of CaEFV and other retroviruses. (FAS) [file pone.0097931.s003.fas]

>Avian_leukosis_virus
SCWNTPVFVI RKGSYRLLHD LRAVNDLKDC FFSIPLAEQD REAFAFTLPS VNNQAPARRF
QWKVLPQGMT CSPTICQLIV GQVLGFTISP DKVQREP-GV QYLGGSLQWL RPALGIPPRL
MGPFAVTVDT ASSAIVVTQH GRVTSVAAQH HWAGRPKAIK TDNGSCIAHT TGIPGNSQGQ
AMVERANRLL K
>Baboon_endogenous_virus
SPWNTPLLPV KKQDYRPVQD LREINDLKDA FFCLPLAPQS QELFAFEWKD PE-RGISGQL
TWTRLPQGFK NSPTLFDEAL HRDLGYRASA KKAQICQTKV TYLGGTAGFC RLWIPGFAEL
AAPLLVFVDT FSGWVEAFPT RQETAHIVAK KILGLPKVIG SDNGPAINWK LHCAYRPQSS
GQVERMNRTI K
>Bovine_foamy_virus
SEMNTPVYPV PKGRWRMVLD YREVNDLANG FWAHPIKPED YWITAFTWG- ------GKTY
CWTVLPQGFL NSPALFTADV VDILGYIVSL KKSKLAKETV EFLGGLINFA RNFLPNFAEL
VAPLLVIVDA GTGFTWIYPT KAQTANATVK ALTAVPKVLH SDQGPAIQLE HSAPYHPQSS
GKVERKNSEI K
>Bovine_immunodeficiency_virus
NPYNTPVFVI KKGRWRMLMD FRELNDIKDA YFTIPLHEDF RPFTAFSVVP VNREGPIERF
QWNVLPQGWV CSPAIYQTTT QKIIGFKTPD EKVQEER--V KWIGGNCVWV QPEVKIP---
LYPLWVAVET NSGLVEAQVI PEETALQVAL CILTV-LHLH SDNGPCITKT TGIPYNPQSQ
GVVERAHRDL K
>Bovine_leukemia_virus
GPGNNPVFPV RKGTWRFVHD LRATNDLKDA FFQIPVEDRF RSYFAFTLPT PGGLQPHRRF
AWRVLPQGFI NSPALFERAL QEPLGFQVAS EKTRQTPSPV PFLGGDLQWV SRGTPTTRRP
LQLLHVFVDT YSGATHASAK RGLTTQMTIE GLLGRPKKLN TDQGANISLS HHVPYNPTSS
GLVERTNGLL K
>Caprine_arthritis-encephalitis_virus
WTCNTPIFCI KKGKWRMLID FRELNDIGDA YFTIPLYEPY REYTCFTLLS PNNLGPCKRY
YWKVLPQGWK LSPSVYQFTM QEILGFTLPE EKRQKGY-PA KWLGGELVWR QSII---GKS
IPNILVWVET NSGLIYAEKV KGESGQEFRI KVMG-PESLQ SDNGPAVKHT TGIPWNPQSQ
AIVERAHQLL K
>CoeEFV
SPTNMAVLPV PKGTWRLVLD YRALNDLANG FWSHPIREED WPKMAFTWC- ------GFQY
LWTRLPQGFL NSPALFSADV ISLVGYVINI KKSKLCRKVV DFLGGLLNFS RLFVKGFSEL
AKPLLILVES LSSFTWLLPC RDQSASTTVT ALSIEPKCFH SDQGGGIRVE YSTPHHPQSA
GVVERKNRGL K
>Equine_foamy_virus
SPMNTPVYPV PKGRWRMVLD YRAVNDLANG FWAHPIQESD QWITSFTWN- ------GKSY
VWTTLPQGFL NSPALFTADV VDLLGYIVSL KKSKLGQHTV DFLGGLLNFA RNFIPNYSEL
ITPLLVIVDE GTGYTWLYPT KAQTANATVK ALNAIPKVLH SDQGSAIQME YSSPYHPQSS
GKVERKNSEI K
>Equine_infectious_anemia_virus
NPYNSPIFVI KKGKWRLLQD LRELNDIGDA YFTIPLDPEF RPYTAFTIPS INHQEPDKRY
VWKCLPQGFV LSPYIYQKTL QEILGFETPD DKLQEVP-PY SWLGGNITWM SSGIP--GLT
VKHILTFVES NSGYIHATLL SKENALCTSL AILFSPKSLH TDNGTNIAHT TGIPYHPESQ
GIVERANRTL K
>ERV-3
SPWNTPLLLV QKDEYIPVQG LHAVNDLKDA FFCLYLAPVS QPIFAFZWDN SV-TGTGGQL
AWTSLPQGFK NSPTIFGEAL ASDLGYRVSK KKAQICHEKV KYLGGAAGFC HIWIPNFSLI
ARPLLVLVYT FSGWAKAFPT RSKNSZEVTK ILLGLSVTLG SDNRLAIKWK LH--------
---------- -
>MELV
NPWNTPIFCI KKGKYRLLID FRELNDIADA YFTIPLDPDF RPYTAFTLPS LNNQGPARRF
QWCCLPQGWS HSPAIYQGTL RDILGFETPE EKLQETP-PY NWMGGKINWA SSMIP--GLK
IKNL----HS SSGYLHAVIL PSESGKATAV AILNV-NWIH SDNGPNIKHT YGIPWNPQSQ
AIIENKHKEL K
>Feline_foamy_virus
STMNTPVYPV PKGRWRMVLD YRAVNDLSNG FWAHPIVPED YWITAFTWQ- ------GKQY
CWTVLPQGFL NSPGLFTGDV VDLLGYIISL KKSNIANSIV DFLGGLLNFA RNFIPDFTEL
IAPLLVVVDA ATGFTWLYPT KAQTSKATIK VLNAIPKVLH SDQGSAIQLE FSTPYHPQSS
GKVERKNSEI K
>Feline_immunodeficiency_virus
NPWNTPVFAI KKGKWRMLID FRELNDIGDA YFTNPLDPDY APYTAFTLPR KNNAGPGRRF
VWCSLPQGWI LSPLIYQSTL DNIIGFETPE DKLQEEP-PY KWMGGKINWA SQTIP--ELS
IKSLLVAIHV ESGYIWAQII SQETADCTVK AVLHIVTELQ TDNGPNVKHK FGIPGNPQSQ
ALVENVNQTL K
>Feline_leukemia_virus
SPWNTPLLPV KKEDYRPVQD LREVNDLKDA FFCLRLHSES QLLFAFEWRD PE-IGLSGQL
TWTRLPQGFK NSPTLFDEAL HSDLGYRASA KKAQICLQEV TYLGGTAGYC RLWIPGFAEL
AAPLLVFIDT FSGWAEAYPA KHETAKVVAK KLLGIPQVLG SDNGPAINWK LHCAYRPQSS
GQVERMNRSI K
>Gibbon_ape_leukemia_virus
SPWNTPLLPV KKNDYRPVQD LREINDLKDA FFCLRLHPNS QPLFAFEWKD PE-KGNTGQL
TWTRLPQGFK NSPTLFDEAL HRDLGYRVSA KKAQLCQREV TYLGGTAGFC RLWIPGFASL
AAPLLVFIDT FSGWVEAFPT KTETALIVCK KILGIPKVLG SDNGPAINWK LHCAYRPQSS
GQVERMNRTI K
>HERV-E
SPWNTPLLPV PKKDYRPVQD LRLVNDLKDA FFSIRLAPER QKLFAFQWED PE-SGVTTQY
TWTQLPQRFK NSPTIFGEAL ARDLGIRCPR KKAQICRQQV CYLGGAVGFC RLWIPNFAVL
AKPLLVLVCT YSGQVEAYPT RTEKAHEVTR VLLGLPLRIG SDNGLVITWK LHAAYQPQSS
GKVERMNRTI K
>HERV-Fc1
SRCNTPILPI RKGAYRLVQD LRIINDLKDD FFTIPLHPDC YFLFAFTWED PD-THVSSQF
AWTVLPQGFR DSPHLFGQAL AKDLGYRVTP HKVQLCTPTV TYLGGLVGFF RHWIPNFGVL
AKPLLTLVDT FTGWIEAFPT ARETGEVAVS VLLGLPRSLQ SDNGPAVTWK LHIPYRPQSS
GKVERANSLL K
>HERV-Fc2
SPCNTPILPV RKGTYCLVQD LRLINDLKDA FFSIPLDPAC YFLFAFTWED PD-TGVSKQL
TWTVLLQGFR DSPHFFGQAL AQDLGYRVTP SKAQLCTSKV TYLGGLVGFF RHWVPNFGVL
ARPLPGPSDF LLRLLYRKAL PDSPSQDGSL ---G------ -SLGPG---- ---PRTLRGR
GGQITZDREF K
>HERV-FRD
SPYNTPILTV KKGEYRLVQN LZVINDFKN- FFCIPLDPSS QFIFVLELE- -NEKGRSZQL
TWTVLPQGFR DSPHLFGQAL ARYLRYKVSK AKTQLLRQAI QYLGGITRYC RLWILECGGI
IKSLLVCVDT FTKWVEACST KTEKAQEVAK FLLELPRSLQ SDNGPSKHKC TFTLPGDQPS
GKVERTKETL E
>HERV-Hconsensus
SPYNSPILPV QKKSYRLVQD LRLINDLKHA FFTIPLHPSS QPLFAFTWTD PD-THQAQQI
TWAVLPQGFT DSPHYFSQAL SHDLGYRVSP SKAQISSSSV TYLGGMVGYF RLWIPGFAIL
TKPLLVWVDT FTGWVEAFPT GSEKATAVIS SLLGLPTSIQ SDNGPAIQWN LHIPYHPQSS
GKVERTNGLL K
>HERVH-RTVLH2
SPYHSPILPV LKKAYRLVQN LHLINDLKHA FFTIPLHPSS QRLFAFTRLT L--TPIRLQI
TWAVLPQGFT DRPHYFS--- ---------- -QAQVSSSSV TYLSGMVSAV RILT------
----LVZVDT FTGZVDAFPT GSEKATVVIS SLLGLPTSIQ SHSRPAIQZN LYIPYSPQSS
GKVEQTNSLL K
>HERVH-RGH2
---------- ---------- -----DLKHA FFTIPLHPST QPLFVFTWTD PD-THQSQQL
TWAVMLQGFR GSPYYFSQAL SHDLGY---P SKAQMSSPSV TYLGGMVGYF RVRIPGFAIL
TKPLLVWVDT FTGWVEAFPI ESEKATAVIS SLLGLPFSIQ SDNGPAIQWN LHIPZHPQSS
GKVKPTNGLL K
>HERV-L
SPFNSPIWPV QKGSWRMTVD YRKLNDLQ-A FFSIPVHKAH QKQFAFSWQ- ------GQQY
TFTVLPQGYI NSPALCHNLF GETLGWEINP TKIQGPSTSV KFLGGPIWIL EATHSSLGVL
LRPILTGIDT YSGYGFAYPA RNASAKTTIR GLTGIPHSIA SDQGTHIHWS YHVPHHPEAA
GLIERWNGLL K
>HERV-S
RPYHFPVWPV RKGTWRMTVD YRELNDLANA FFSNHIAPES QEQFTFTWE- ------GSQW
TFTMLPQGYV HSPTICHGFV AMDLGWTINE SKVQGPGLSA KLLGGFLGYZ QALVSHLAQM
IKPLLMAVDM ATGLLFTYPC RVADQQHTIZ TLESHSLAIE SDRRTHIQZG FHVSYNPQIT
GMIEQ-HSIL K
>HERV-T
SAWNTPFLPV QKNDYWPVQD LRDVNDLKDA FFAIPLAPKI QPIFAFKWTD PR-SGDTTQL
TWTQLPQGFK NSPTLFGEAL QQDLGYGVSA KKAQLCLPRV SYLGGALGYC RLWISGFAEI
TKPLLVSVDT FSGWTEAFAT KNETANTVVK FLLGLPAAIG SDNGPAIQWK LHCAYQPQSS
GQVECMNHTL K
>HERV-W
NPCSTPILGV QKRQWRLVQD LRIINDLQDA FFCIPVHPDS QFLFAF---- -EDTSPTSQL
TWTILPQGFR DSPHLFGQAL PR-LGYMVS- KPAQLCSQQ- -YLGGVIGFC RKWIPRYGEI
ARSLLVW-DT FTGWAEAFPC RTEKAQEVIK ALVGLPRGLQ SDNSPA-RYH LHCAZRPQSS
GKVEKMNETL K
>HIV-1
NPYNTPVFAI KKTKWRKLVD FRELNGVGDA YFSVPLDPGF RKYTAFTIPS INNETPGIRY
QYNVLPQGWK GSPAIFQCSM TKILGFTTPD KKHQKEP-PF LWMGGKLNWA SQIFP--GIR
VKNLLVAAHV ASGYIEAEVI PAETGQETAY YILPV-KVIH TDNGPNIKQE FGIPYNPQSQ
GVVESMNKEL K
>HIV-2
NPYNTPTFAI KKNKWRMLID FRELNDVGDA YFSIPLHEDF RQYTAFTLPA VNNMEPGKRY
IYKVLPQGWK GSPAIFQYTM RQVLGFSTPD EKFQKDP-PF QWMGGVLNWA AQIYS--GIK
TKHLIVAVHV ASGFIEAEVI PQESGRQTAL FLLPI-THLH TDNGPNIEQS FGVPYNPQSQ
GVVEAMNHHL K
>HML1
SPWNSPVFVI QKGKWRMLTD LRAVNDLKDC FFTVPLAPQD FEKFAFTVPT LNNVAPAARY
HWKVLPQGML NSPTICQYYV GCILGLVIAP EKIQTSS-PY HYLGGDINWI RPSLGIPTYA
VSNLHVTIDT FSHFIWATCQ TGESTAHGKR HMLGCPEKLK TDNGPGIAHT TGIPYNSRGQ
ALVERAKKTL K
>HML2
SPWNSPVFVI QKGKWRMLTD LRAVNDLKDC FFTIPLAEQD CEKFAFTIPA INNKEPATRF
QWKVLPQGML NSPTICQTFV GRALGLAIAS DKIQTST-PF HYLGGDINWI RPTLGIPTYA
MSNLHVTVDT YSHFIWATCH TGESTSHVKK HLLGVPEKIK TDNGPGISHT TGIPYNSQGQ
AIVERTNRTL K
>HML3
SPWHSPVFVI KKGKWRMLTD LRAINDLKDC FFTFPLAKQD CEQFAFTIPA VNNLQPAKHY
HWKVLPQGML NSPIICQTYV GQAIGLIIAP DKIQTTT-PY SYLGGDINWI QPALGIPTYA
MSNLPVCVDT FSHCVWTTCQ SGESSACVKC HLQGIPASIK TDNATGIKHI TGIPYNSQGQ
AIVERMNLSL K
>HML4
SPWNSPVFII KKGKWRMLTD LRAINDLKDC FFTMPLAEQD CERFAFPIPA VNNLQPAKCF
HWKVLPQGML NSPTICQVYL GQAIGLITAP DKIQTTA-PY SYLGGDINWI ZLALGIPTYA
MSNLHVCVDT FSHFFWATCQ SGEFSACVKY HLLSISASIK TDNASGIKHI TGIPYNSQGQ
AIVEZMHLSL K
>HML5
RPWNSPIFII PKGKZRLLHD ZHAINGLKYC ICTIPFAEQD REKFVFIIPA INNERPAPRF
HWKVLPEGML NSPTMCQYHV NQALGLIIAP EKVQMSS-PW KYLGGNINWL CPTLGITTDK
LQNLHISVDT NSHLISACAI PGESTQYVIK HLLEHPTKIK TDNGLAIQHS AGILYNPQGQ
AIVDHTHSTL K
>HML6
SPWNSPVFVI PKGRWRLLHD LRAINDLKDC FFTIPLHEKD KPRFAFSVPS INQREPVSRY
QWRVLPQGML NSPTLCQHFV GQALNLKIAP EKVQTTS-PY HYLGGXINWL XPMLGIXXYQ
LTHLHVTIDT YSHMLHATCQ TGXTAGHXQX HCLGXPKQLK TDNGPAITHK TGIPYNPRGQ
GIIERAHQTL Q
>HML7
SPWNSPVFVV QKGKWRMVTD LRAVNDLKDC FFHIPLDKSD CEKFAFTIAS INNSASAARY
QWKVLSQGMI NSPTICQ-FV GTVLGLNIAP DKIQQAT-PF LYLG-DINYL RPTLGIPTYA
LSHLHVTVDT FSNFIWATCQ TREAISHVKK HMFEIPGELK TDNGPAIKHV TGIPYNPQGQ
AIVEKSNRTL K
>HML8
FSWNSPVFLV KKGKWRMVTD LRAINDLKDC CFHIALHKSE CEKFAFTIPS INNQEPAARY
QWKVLPQGML NSLTICQLHV GQVLGLHITQ GTIQQTT-PV QYLGGNINYL RPNLGIPTYV
LSNLHVSVDT FSGFIWATCQ TGEGMTHVKK HLYGLPYQIK IDYTAGISHI TGIAYNPQGQ
AVVERANRTL K
>HML9
---NSPVFVI PKGKWGLLHD LRAINDLI-V FFTILLHQQD RPGYAFSVPS VNQREPVSCY
QWKVLPQGVL NSPTLYQNFV GQALNLKIAP EKVQTTS-PY QYLGGDINWL HPMLGIATYZ
LKHLHVTTDT YSHMLHVTCQ TGETAGHVDH CLSGVPTQZK TDNGPAITHK TEIPYNPQGQ
GIIEWAHQTL Q
>HTLV-1
GPGNNPVFPV KKGTWRFIHD LRATNDLKDA FFQIPLPKQF QPYFAFTVPQ QCNYGPGTRY
AWRVLPQGFK NSPTLFEMQL AHILGLPVSE NKTQQTPGTI KFLGGEIQWV SKGTPTLRQP
LHSLHVWVDT FSGAISATQK RKETSSEAIS SLLGKPSYIN TDNGPAIRHT THVPYNPTSS
GLVERSNGIL K
>HTLV-2
GPGNNPVFPV KKGKWRFIHD LRATNDLTDA FFQIPLPKQY QPYFAFTIPQ PCNYGPGTRY
AWTVLPQGFK NSPTLFEQQL AAVLGLPISQ EKTQQTPGQI RFLGGEIQWV SKGTPILRKH
LQSLHVWVDT FSGAVSVSCK KKETSCETIS AVLGKPLHIN TDNGPAIKHS THIPYNPTSS
GLVERTNGVI K
>Jaagsiekte_sheep_retrovirus
---------- ---------- -----DLKDC FYTIPLAPQD CKRFAFSLPS VNFKEPMQRY
QWRVLPQGMT NSPTLCQKFV ATAIGLVIAD EKIQTHF-PY NYLGGDINWI RPYLKLPTYT
LQPLHVSIDT FSNFLMASLH TGESTRHCIQ HLLGIPQTLK TDNGPGIHHK TGIPYNPQGQ
GIVERAHQRI K
>Jembrana_disease_virus
NPFNTPVFVI KKSKWRMLMD FRALNDIKDA YFTIPLDENF RQYTAFSVVP VNREGPLERY
HWNVLPQGWV CSPAIYQTTT QEIIGFKTPE EKIQEEQ--V QWLGGNCVWV QPEVKIP---
LSPLWVAVET NSGLIEARVI PEESAQSIVF CILTV-YHIH SDNGPCITKT TGIPYNPQAQ
AIVERTHRDI K
>Simian_retovirus_2
SPWNTPIFVI KKGKWRLLQD LRAVNDLKDC FFTIPLQPVD QKRFAFSLPS TNFKQPMKRY
QWKVLPQGMA NSPTLCQKYV AAAIGLQIAP EKVQLQD-PY TYLGGDINWL RPYLHLTTGD
LKPLHVSIDT FSGFLVATLQ TGEATKHVIA HLLGQPIHIK TDNGPGIKHT FGIPYNPQGQ
GIVERAHLSL K
>Lymphoproliferative_disease_virus
SQWNSPIFVI QKSKFRMLHD LRAVNDISDC FFSIPLAERD SERFAFTIPS PNLREPAKRY
QWTVLPQGMK NSPYICQQVV AEVIGLKINE AKTQRAP-EV SYLGGIIQWL KPILSLRPEQ
LQVFAVTVDT YSGVIVATAH RGTKSRHAIH HWTGRPSVIK TDNGSAITLK HGIAYNSQGQ
AIVERANRTL K
>Moloney_murine_leukemia_virus
SPWNTPLLPV KKNDYRPVQD LREVNDLKDA FFCLRLHPTS QPLFAFEWRD PEMI--SGQL
TWTRLPQGFK NSPTLFDEAL HRDLGYRASA -KAQICQKQV KYLGGTAGFC RLWIPGFAEM
AAPLLVF-DT FSGWIEAFPT KKETAKVVTK KLLGMPQVLG TDNGPA-DWK LHCAYRPQSS
GQVERMNRTI K
>Mouse_mammary_tumor_virus
SPWNTPVFVI KKGKWRLLQD LRAVNDLQDC FFNIKLHPED CKRFAFSVPS PNFKRPYQRF
QWKVLPQGMK NSPTLCQKFV DKAIGLVVST EKIQKYD-NL KYLGGNINWI RPFLKLTTGE
LKPLHVTVDT YSHFTFATAR TGEATKDVLQ HLAGIPQKIK TDNAPAISHV TGIPYNPQGQ
AIVERTHQNI K
>Murine_endogenous_retrovirus_ERV-L
SPFNSPIWPV QKGSWRMTVD YRKLNDLANA FFSVPVHKDH QKQIAFSWQ- ------GQQY
TFTVLPQVYI NSPALCHNLV RRDLGWEINP TKIQGPSTSV KFLGGLFGFW RQHIPHLGVL
LRPILTGVDT YSGYGFAFPA RNASAKTTIH GLTGIPHSIA SDQGTHIHWS YHVPHHPEAA
GLIERWNGLL K
>Ovine_maedivisna_virus
WTCNTPIFCI KKGKWRMLID FRELNDIGDA YFTIPLYEPY RPYTCFTMLS PNNLGPCTRY
YWKVLPQGWK LSPSVYQFTM QEILGFMLPE EKRQEGY-PA KWLGGDLVWR QSLI---GKS
IPNILVWVET NSGLIYAERV KGETGQEFRI MTIFAPKSLQ SDNGPAITHT TGIPWNPQSQ
ALVERTHQTL K
>Porcine_endogenous_retrovirus_C
SPWNTPLLPV RKNDYRPVQD LREVNDLKDA FFCLRLHPTS QPLFAFEWRD PG-AGRTGQL
TWTRLPQGFK NSPTIFDEAL HRDLGYRASA KKAQICRREV TYLGGTAGFC RLWIPGFATL
AAPLLVFVDT FSGWVEAYPT KKETSTVVAK KILGIPKVIG SDNGPAIDWK LHCAYRPQSS
GQVERMNRTI K
>pSIVgml
NPYNTPVFAI KKGKWRMLID FRVLNDIGDA YFTIPSDPTF KKYTAFTLIP PNNQGPAKRF
VFNCLPQGWV CSPAFYQRTM SDILSFETPE ENVQDQW-PL Q*MGGIINWA SQIIS--GLK
IKKLLVAVET ASGLTWAKTI PDETAKTTLL ATLKV-SHLH TDNGLNIKHS TGIPYNSHSQ
GVVESTNKLL K
>Python-molurus
SPYNTPVFVI KKGKWRLLHD LRAVNDLKDC FFSIPLHPKD KHIFAFTVPA LNNSQPTSRY
QWKVLPQGML NSPTMCQYFV SQVLGLHIAP DKVQLSS-PF HYLGGSINWI RPYIGLSTIQ
LSPLHVSIDT YSGFIMATPQ RDEASKRIIN HCIGRPKELK TDNGPGITHK FGIPYNSKGQ
AIIGRANQTL K
>RELIK
NPWNTPIFVI RKGKWRMLID FRELNDIGDA YFTIPLDKDF RQYTAFTIPE VNNQGPGHRY
VWNCLPQGFV LSPLIYQSTL RDILGFETPN EKLQEQY-PY SWMGGLLNWM TQAVP--GIK
TKPFLVAIET STGLLWAKLI PKETAQETVW GILFHIQALH TDNGPNIDHT TGTPYNPQSQ
GMVERANQSL K
>Rous_sarcoma_virus
SCWNTPVFVI RKGSYRLLHD LRAVNDLKDC FFSIPLAEQD REAFAFTLPS VNNQAPARRF
QWKVLPQGMT CSPTICQLVV GQVLGFTISP DKVQREP-GV QYLGGSLQWL RPALGIPPRL
MGPF------ ---------- ---------- ---------- ---------- ----------
---------- -
>SFVagm
SIMNTPVYPV PKGKWRMVLD YREVNDLSNG FWAHSITPES YWLTAFTWL- ------GQQY
CWTRLPQGFL NSPALFTADV VDLLGYVVSL KKSEIAQHEV EFLGGLLNFA RNFIPNFSEL
VKPLLVVVDS MTGFVWLYPT KAPSTSATVK ALNAVPKVIH SDQGAAIQLE FSTPYHPQSS
GKVERKNSDI K
>SFVcpz
STMNTPVYPV PKGRWRMVLD YREVNDLANG FWAHPITPDS YWLTAFTWQ- ------GKQY
CWTRLPQGFL NSPALFTADA VDLLGYVVSL KKSEIGQRTV EFLGGLLNFA RNFIPNFAEL
VQTLLVIVDG MTGFTWLYPT KAPSTSATVK SLNAIPKVIH SDQGAAIHLE FSTPYHPQSS
GKVERKNSDI K
>SFVgor
STMNTPVYPI PKGRWGMVLD YREVNVLANG FWAHPITPES YWLTAFIWQ- ------GKQY
CWTRLPQGFL NSPALFTADV VDLLGYVVSL KKSEVAQKTV EFLGGLLNFA RNFILNFAEL
VKPLLVVVDS MTGFTWLYPT KAPTTNATVK ALNAVPKVIH SDQGAAIQLE FSTPYHPQSS
GKVERKNSDI K
>SFVmac
STMNTPVYPV PKGKWRMVLD YREVNDLTNG FWAHPITPES YWLTAFTWQ- ------GKQY
CWTRLPQGFL NSPALFTADV VDLLGYVVSL KKSEIAQREV EFLGGLLNFA RNFIPNYSEL
VKPLLVVVDS MTGFVWLYPT KAPSTSATVK ALNAIPKVLH SDQGAAIQLE FSTPYHPQSS
GKVERKNSDI K
>SFVspm
SPMNTPVYPV PKGKWRMVLD YRAVNDLSNG FWAHPITEDS QWITAFTWE- ------GKQH
VWTRLPQGFL NSPALFTADV VDILGYIVSL KKSALARYEV NFLGGFLNFA RNFVPNFSEL
VQPLLVIVDA RTGFTWLYPT KAPSTNATIN SLNAIPKVLH SDQGSAIQLE FSTPYHPQSS
GMVERKNKEI K
>Simian_retrovirus_1
SPWNTPIFVI KKGKWRLLQD LRAVNDLKDC FFSIPLHPSD QKRFAFSLPS TNFKEPMQRF
QWKVLPQRMA NSPTLCQKYV ATAIGLHIAP EKIQLQD-PY TYLGGDINWL RPYLKLTTAD
LKPLHVSIDT FSGFLLATLQ TGETTKHVIT HLLGLPKQIK TDNGPGIKHV TGIPYNPQGQ
GIVERAHLSL K
>SIVcol
NPYNTPIFCI RKNEWRKLID FRELNDIGDA YFSIPLDPDY QKYTAFTIPS VNNLAPGTRY
VYKVLPQGWK GSPTIFQGTV ARILGLETPE KKYQADP-PY KWMGGALNWL SQLYP--GIR
TKEILVAVHV CTLFCWATIL KRETGEETGR ALIEV-RQVH TDNGPNIAHT TGHPYNPQSQ
GVVEQRNKDV K
>SIVcpz
NPYNTPIFAI KKTKWRKLVD FRELNDVGDA YFSCPLDEEF RKYTAFTIPS VNNETPGIRY
QYNVLPQGWK GSPAIFQSSM TKILGFTTPD KKHQKEP-PF LWMGGKLNWA SQIYP--GIK
VKQLLVAVHV ASGYIEAEVI PAETGQETAY FVLPV-KVIH TDNGSNIQQE FGIPYNPQSQ
GVVESMNKEL K
>Sloth_foamy_virus
SSMNTPIYPV PKGSWRMVLN FRAVNDLSNG FWAHPIRKES YWLMAFTWE- ------GKQL
VWTRLPQGFI NSPALFTANI VDILGYIVSL KKSEIAKEEV TFLSGLLNFA HNVITDFAEL
TKPLLVVDDA RMGYCWLFPT KAQNANATVK ALNAIPKVLH SDQGSAIQLE FSTPYHPQSS
GKVERKNGKI K
>Snakehead_retrovirus
STVNSAIWPV GKGSWRLTID YRPLNDISNG FWSIRLEEEC QYLFAFTFD- ------TQQY
TWTRLPQGFH ASPGIFHQAL YNGLGVKINP KKSHFCKDQV QYLGGLFNFC RAWIPEFSRK
TQSLTTMVDV YTGWFWAKPC RGPTTGATIA ALEGVPYSIQ SDNGTAIEWK VGAIYHPQSQ
GKVERKHRLL K
>Walleye_dermal_sarcoma_virus
SPCNTPIFPI KKDEYRMIHD LRAINDLSNA FFSVPIHKDS QYLFAFTFE- ------GHQY
TWTVLPQGFI HSPTLFSQAL YQSLGHKVSK KKLQLCQQEV VYLGGLVGYC RHWIPEFSIH
SKFLLVIIDV FSKWPEIIPC NKEDAKTVCD ILMGLPDQID SDQGTHVAWK LHCPGHPRSS
GIVERTNRTL K
>Xen1
SPCNTPLFPV KEDKYRLVQD LRAVNDLTNA FYSIPLREDC QYLFAFTHE- ------RQQY
VWTVLPQGAQ NSPTHFSLAL TSILGCKASK EKLQWCQTTV VFLGGLISYC RSWIPEASLL
MQPLLVVVDM FSGWPEAFPV ANMTAKTTAK KLLGVPEVIE SDQGPVVTLH FHTPYHPQSS
GKVERMNGTL K
>CaEFV
SPMNTPVYPV PKGKWRMVLD YRAINDLSNI F*AIPIHPND YWITAFT*KS L*------HH
VWTRLPQSFI NIPALFPADI QQL*PKSQPL GDIQ------ -FLSGLFNFA RNFVPDFAVL
TELLLVLVDY LTGFF?DTPH QRSTANTMVH ALYAIPKVTH ADQGAAIVLE FSTPYHPQSK
--VEQKTSVI K
