# Supplementary material for: Endogenous Viral Sequences from the Cape Golden Mole (Chrysochloris asiatica) Reveal the Presence of Foamy Viruses in All Major Placental Mammal Clades
Source: PLoS One. 2014 May 16;9(5):e97931. doi: 10.1371/journal.pone.0097931 (PMC4024004; doi:10.1371/journal.pone.0097931)
Supplement: Dataset S2 — The conserved region of representative endogenous and exogenous foamy virus Env protein. (FAS) [file pone.0097931.s004.fas]

>CoeEFV
RK-----GKP SKVYKFLIAL LIMAGLIALG TGILRILWAY AETKIQR--R TLSKGEDNET
LEWHSLPLGM TTRVVPIPLS LTRGLVQIPV NLVLNSKHLR KMLSNNLVLL MEQAKLQNPS
FEVASGSPEQ PSSYLADQCF AELGHCYLIE YLPDPYIMAD ECLRPYLAAD QYTAHTLEEI
FRKDLKSSCL SPEWTFCSMP RFPAFLNTTL YHVTCGAAEV ---YP----- ---TTLGNKR
FYGIHKGPLS IINKTVYSVY SLYQICNDQY LTQSATLTNK AINLLSQTMD DNFAQLEQGF
KVLQSSLMHT LRVLTKDNPG FLVKTNNLLA LAKVRPPYQY IAKDCGNINY LKVKECYLRG
FRYCDNWEKQ LPCGKEPQTT TFAQVTSLGN GSYIIMVSYS ECDIPSMRTV IVTPSTRMTC
PILVAVIARL QDYEITLSYT HDNITQLLAR SRQLLSMVRF EAAEIPQWLQ LIGEGLIELI
PQVKSAIEWG IDLTAKTITQ TVTSVLQSL
>RaFV
YYAYVACATS TRIWILLVTI IIATILASTL IAVFRYEWKN SISAPGRLKR AIHYQTDPVN
LHIQEIPQGV FLQPHPKPIL SKERVLGLSH VIIIDSTILQ LMLHQMLQEE IEQLQHVTLD
FDLPLTQPDT QQDYVDRKCY QSFGHCYYIQ YWPTPQILAD YCPLPYLKQP TFVPEDWTEK
KNQELKPSVL PHEWEFCQRP EAVTFLNTSA YDWSLWEGDC CLLYTEYSQI EAMTDFGLLA
Y--------- ---------- ---------- ---------- ---------- ----------
---------- ---------- ---------- ---------- ---------- ----------
---------- ---------- ---------- ---------- ---------- ----------
---------- ---------- ---------- ---------- ---------- ----------
---------- ---------- ---------
>PSFVaye
YWAYVICAII SRIWIMLFLI LFSAILVSTL IAVFTLQWNK AIYALGKS-R AIHFQLS?VD
IDI*ALPQGI FMEPYLKPTV AKERVLGLSH RVLVDSSALK FLLVNKINEE M?SLQDLVLQ
FDFPPDHPKT QRQYVEHKCC QCFAHCYVID YWPTKEIIQD HCPLPF*R*K ELGRK-IGLK
KNIKFKNAAL PPR*DFCNKP EQVLFINSTY YTRSLREGDC CLYYLKYFFM EVFTNFGYLA
FHNAFPAPIC IEAKKIYKLT CL*KMC---- ---------- ---------- ----------
---------- ---------- ---------- ---------- ---------- ----------
---------- ---------- ---------- ---------- ---------- ----------
---------- ---------- ---------- ---------- ---------- ----------
---------- ---------- ---------
>CaEFV
YYCYVSCANT TRVSYVS?LI LLGIIITASF ITICRIQWQQ TIEAQGSNRR KIEIKEDP-N
ITVTTIPQGH HWDPYPKPIE TKERVVAISQ VLLLNTKSIK TKIKAAMHKE M*DLADQT--
Y?LPMEDSFN QADYEDKLCF DNFGDCYVVD Y*PIKEIIQD QCP*PFNDPK GGGPRQTLLT
HITGLNATAF PEDWSFFKEP ELVMHLNRTY DAFNSWENDN LHYFLNILME EYNTILGN-*
FLLIS*KDLH L*IPLIYNIY SLYGICNIYT LF?KLLI*EK SMNKLIQL*D WNNQQLENGF
HLLQTHVITL FESTRYDN-- YLVSQNQHLL KLTIGSQYQY LNYETGQLKY LQVQGCTEDK
FLMCDKIKEV PPCGISNNIS PYLEIIPLQN SSYIILIE?S NCYIPAYQPI VITTKYPVHC
PHLLGTLTEL KGYKLKFYNL YDNLQDILDQ IRSTLLRYNV HERDLLAWLT QVSKALEDIV
PAAVNLISKV ----TAGITN LFGGGYSML
>SloEFV
YFLYTLCATS TQIWFFFGLI IIGLILGFIL SAVFRLQWKN AIHHPGRERR AIHPAPRNVH
LEICGLQQGM FWEQFPKPII HKKRTLGISQ ILLIDTPLVK KILTQLIDNE FAQLQEIVLP
FTLPLDQPYT QEQYQQKGCF QEFGHCYLVK YWLTSKIIQD HCLIPYIQPQ IMRPRNWTIA
DQN-LKDCAL PSEWQFCNHP ELIYFLNTTY TTYSLWEGDC CLYYAKQTVS EIKRDWRQLA
YSKKFPAPIC KQERKIYKVK SLYQKCNTQR LEKVSLMMAN STATVSKLSD LNEYLFADGL
HILKDHVVTL LEANMKDNIG HLVKTGTQLT LTKIHQPYTH ISQECSELYY LEPKGCEQRD
YLICEEINLH QTCGNKTGSK PYLEFIPLKN GSYVVMSYTI DCNIPPYQSS IFTINDTVTC
PHLVGILAKL KKIEVKATDT WASIEEQIED TKSDLLRLEL HKGDTPEWIK QLGEALEDVW
PAAASATKTI ASFVSSATKG IFGGIIDIL
>SFVcpz
YLLYTCCATS SRVWMLLVCV LLIVVLVSCF LTISRIQWNR DIQVLGRSLR MQHPVPKYIE
VNMTSIPQGV YYEPHPEPIV VTERVLGLSQ VLMINSENIK KLLAEVVNEE MQSLSDVMID
FEIPLGDPRD QEQYIHRKCY QEFAHCYLVK YWPTEGLIAD QCPLPYIKVE ITRPANWSSQ
AVYGLKKRAL PKEWDVCSKP ELVILLNTSY YSFSLWEGDC CLYYPYQDSL ESTYDFGFLA
YQKNFPAPIC IEQQEIYEVY SLYQECNYAK LKSMGYALTG AVQTLSQISD INDENLQQGI
YLLRDHVITL MEATLHDNIG HLVQSAGQLT HVTIAHPYEI INKECTETKY LHLKDCRRQD
YVICDVVEIV QPCGNSTDTS PFVQVNPLKN GSYLVLASST DCQIPPYVPS IVTVNETTSC
PHLVGIIAKI KGLKIEVTSS GESIKDQIER AKAELLRLDI HEGDTPAWIQ QLAAATKDVW
PAAASALQGI GNFLSGAAHG IFGTAFSLL
>SFVgor
YFLYTCCATS SRVWMLLACI LFIIIIVSCF ITLSRIQWNK DIQVLGRALR AQHPVPKYVE
VNMTSIPQGV FYQPHPEPII HTERVLGLSQ VLMINSENVK VLLTEMINEE MQSLSDVMID
FEIPLGDPRD QEQYIHRKCY QEFAHCYLVK YWPNEGLIVD QCPLPYAKIE NIRPANWTSS
KLYGLKNRAL PYEWDVCSRP EMVLLLNKTY YTFSLWEGDC CLYYPEYSNP EALFDFGFLS
YMKNFPGPQC IESTVIYEVY SLYQECNYSK LRSMGYALTG AVQTLAQISD INDQNLQQGI
YLLRDHIVTL MEATLHDNIG HLIKSAGQLT HVTVSHPYEI INRECSNTLY LHLEECRRLD
YVICDVVKIV QPCGNSSDSS PHVQISPLKS GSYLVLASST DCQIPPYVPS VVTVNETTQC
PHLVGIIAKI KGIKIEVTSS GESIKDQLER AKAELLRLDI HEGDTPAWIR QLAAATEDVW
PAAASALKGI GNFLTGAAQG LFGTAFSIL
>SFVagm
YLAYACCATS TRVWLFLICV LLIIVFVSCF VTVARIQWNR DINVFGRSLK VEHPHISYIS
INMSSIPQGV MYTPHPEPII LKERVLGISQ VLMINSENIK VLLTDMINEE LQDLSNQMID
FELPLGDPRD QDQYIHHKCY QEFAHCYLVK YWISEGIIVD QCPLPYLKIQ NIRPQGWTSK
SYYGLKARAL PKEWDVCNRP EAVLLLNTTY FTYSLWEGDC CLYYSEYSSP EAQFDFGFLS
YLNAFPGLKY IENQTVYEVY SLYMECNIEK LRSMGYSLTG AVQTLSQISD INDERLQQGV
SLLRDHVVTL MEAALHDNIG HLVESAGHLT LIRVKHPYEV INKECTYEQY LHLEDCISQD
YVICDTVQIV SPCGNSTTTS PYVQVSALKN GSYLVLTSRT DCSIPAYVPS IVTVNETVKC
PHLVGIIANL QNLEIEVTST QESIKDQIER AKSQLLRLDI HEGDFPAWIQ QLASATRDVW
PAAARALQGI GNVLSNTAQG IFGTTVSIL
>SFVmac
YLAYSCCATS TRVWIVLVCV LLLVVFISCF VTMSRIQWNK DIAVFGRSIR VEHATETYVE
VNMTSIPQGV LYVPHPEPII LKERILGLSQ VMMINSENIK VLLADMINEE MNDLANQMID
FEIPLGDPRD QKQYQHQKCF QEFAHCYLVK YWPSSTVIAD QCPLPYVPFE QIRPEGWNSK
SYYELKDRAM PAEWDVCNRP EMVFLLNSSY YEFSLWEGDC CLYYPQWDTP EALYDFGFLA
YLNSFPSPIC IKNQTIYKIS SLYLECNYER LRSMGYALTG AVQTLSQISD INDERLQHGV
YLLRDHVVTL MEAALHDNVG HLLESAGHLT HVKVKHPYEI INKECSDTQY LHLEECIRED
YVICDIVQIV QPCGNATELS PYIQVSPLKN GSYLVLSSTK DCSIPAYVPS VVTVNETVKC
PHLTGIIASL QSLEIEVTST QENIKDQIER AKAQLLRLDI HEGDFPDWLK QVASATRDVW
PAAASFIQGV GNFLSNTAQG IFGSAVSLL
>SFVspm
YLCYLACATT TRIWIVFVCL LIAVICITCF VTMARMQWKQ AIITHGRDLV RI-VEEKWIE
INATGIPQGV YLTPHPKPII VKERILGLSQ IVLINSESIK SLLTKIINEE MKSLRDVMLD
FELPLDDPKT QKEYIQQRCF QEFKDCYLVK YWPTDYVLQD MCPLPYLKIQ NIRPKDWTSG
KYYGLKNRAM PREWDYCMLP EAVILLNTTK TDYSLWEGDC CIYYPAYSSP EYLWDFGWLA
YNGNFPSPVC EQQEKIYELY SLYGECNWNK LQKAGYAITN SVKQIAQISD LNDESIVSGL
YLLRDHVVTL MEATLHDNVG HLIASAGSLT LVKVKHPYEI INQECGIIKY LHIENCQETD
YVICDTIEEV QPCGNQTG-S GFHVIESLKN GSYIYMSHYQ DCSLTPYIPQ VVTVNATIKC
PHLVGVITKL KGIQVKITST WETIKDQIDR AQAELLRLDL HEGDSANWLK QLSKATEDIW
PAAAATFGKV GDFLSGTFGG LFGT----L
>FFV
YRCYTLCATS TRIWILFFLL CFSIVTLSTI ISILRYQWKE AITHPGRRRR DIQYHKLPVE
VNISGIPQGL FFAPQPKPIF HKERTLGLSQ VILIDSDTIK AYLVSTINEE MEQLQKTVLP
FDLPIKDPLT QKEYIEKRCF QKYGHCYVIA FWPSQDLIQD QCPLPYIPLP FKVSSNWTRV
ESYGLRDIAF PKELDICNMP RAVLLLNKTY YTFSLWEGDC CYYRPLYDGT ENTEDWGWLA
YTDSFPSPIC IEEKRIYTLS SVLAECNLRR IQEAGLGLAN AITTVAKISD LNDQKLAKGV
HLLRDHVVTL MEANLDDNLG HLVRNAGYLS KVWIQQPFEV LNQECGTNIY LHMEECVDQD
YIICEEVMEL PPCGNGTG-S EYLEIEPLKN GSYLVLSSTT DCGIPAYVPV VITVNDTISC
PRLTSLIAKI KGIQIEITSS WETIKEQVAR AKAELLRLDL HEGDYPEWLQ LLGEATKDVW
PTISNFVSGI GNFIKDTAGG IFGTAFSFL
>EFV
YWMYLLCATS PRVWLLFVCV LISVMIIAVI VTVFRMQWKA AIDVPGRLRR AVHLADRAVN
INITHIPQGV FLEPFPKPII DKERVLGISQ IVMIDSGSIK HLLVDMINEE MVALSNVVLP
FELPVGDPST QDQYIHKRCY QQFAHCYIVW QWPTSEIIQD QCPLPYLQPP RYGLQNVNLT
SLYGLKDRAL PPTWDFCTKP EAVMLLNQSY YTWSLWEGDC CLFYPKYDQF ELANDFGFLA
YQKMFPSPIC IQNYSLYKVQ SLYQECNFRK LQTSGLSMNQ AISTLAKISD LNDENLAAGI
HLLQEHIVTL MEATVHDNIG HLIKNAGHLA RVELQHPYEI VNQDCEQLTY LELKGCQELD
YLVCEEILQH EPCGNQTGSD PYVWIYPLKN GSYLIMSSHT DCAIPPYEPV LVTVNDTVRC
PHLVGLIAKI KGLKIEITST WENIKDQIKR SEAELLRLDL HEGDYAEWTK QLGKALEDIW
PAAAQTVSKI GDFLGKIADG IFGTTFSLL
>BFV
YWIYLCCATS TRIWIVFILT VLSILLISVL IAVFRLQWKG AIESPGRLRR AIHLAQKPVQ
VNFTSIPQGL FLEPHPKPII SKERVLGLSQ VVMVDSSTLK SLLIKTINEE LISLQDVVLN
FDLPLGDPHT QEEYIAKRCY QHFGHCYVVH IWPTREIIQD QCPLNYNQPP PRQLSLKDFR
KYNILNPEAL PGTWDFCKKP EAVFGLNKTY YSWSLWEGDC CLFQPKWDSA EIRSDLGYLA
YLGAFPSPIC IEARNLYKVT SIYAECNWRR LQITGQSMNQ AITTLSKLSD LNDENLAAGI
HLLQDHIVTL MEATLHDNLG HLTHNSGYLT HVTIHHPYEI VNQDCEELTF LHLVDCHEQD
YLICEEVMEV EPCGNLTGSD PYVYLHPLKN GSYLLMASHT DCSLPPYEPV VVTVNDSLEC
PHLVGIIAKL KSLKIKVTST WESIKDQIHR SEQELLRLDL HEGDYSDWIL QLGNALEDVW
PVAASAVSTI GTLLEKAAGT LFGNVFSIL
