# Supplementary material for: Endogenous Viral Sequences from the Cape Golden Mole (Chrysochloris asiatica) Reveal the Presence of Foamy Viruses in All Major Placental Mammal Clades
Source: PLoS One. 2014 May 16;9(5):e97931. doi: 10.1371/journal.pone.0097931 (PMC4024004; doi:10.1371/journal.pone.0097931)
Supplement: Dataset S3 — Amino acid sequences of CaEFV Pol and Env proteins. (FAS) [file pone.0097931.s005.fas]

>Pol
YSPIKQKQNHINHKATPSIQVIDNLLAQQ?LKKQTSPMNTPVYPVPKSEGKWRMVLDYRAINKVIEPIAAQNSFSTSILAQLPKKKFKTTLDLSNIF*AIPIHPNDYWITAFT*KSL*HHVWTRLPQSFINIPALFPADIQQL*VLYLM*SHM*MTSISLQIQSNNSYNKSYIS*EMQDVSSLPKSQPLGDIQFLS*VLKSQNKAEA*QKISKLNLNIKEPGSLKQLQSVLGLFNFARNFVPDFAVLTELLCKLISTAKGQHTQWNGEAAAALSTLINSVNKTKYLAE*NVKLPL?VKCYASQMAGFAGLHNESETTPISFLSFIFTPAETKFAPTERILTIIHKTLLKASDLA*VSIIKIYSPVTPPTKLQKIPLSERNALNSKWITWPSHFKNPQL*FIYDPNLPDLSHLPAPAAQTLLPLTEYTYVYYTDGSAIKSSKINFQYSSWTGIIKGKFTPSYTEVNKWSFSAGDHPAQYAEVTVFIFAYKDASKQVMPVLIVTDSDYVFKAYTKESQIRISNGFHNAKHKPIKRIVKWQQITSLYVPKSHVIHEPGHQTPDPTKA?TTGNTIADPLATKASREVNVIEKP*TENKDLKQVKDLQQGNSKYTVKYRYKTINDKPMILLPEG*MEILPYDQHFFYAIQTHQDPGSLDLG*ESTITKLSKNI?WPSLRLTVDSVLGSCETCLNTHSANVS*PPPFKLDKPENPFDKIYMDYVSPLPSSQEYLHLLVLVDYLTGFF?DTPHQRSTANTMVHALYVFISVAIPKVTHADQGAAFTSGTLTKWAADHNIVLEFSTPYHPQSKVEQKTSVIKCALTKLFAGRPQKRYPLIPLLQFGINNIPINVDNVIPYQLLFGATPNTPFS*GSNLTTKFNS*TSANFFFPPCQPLQHLLALSPFGLTSLSRRYTEGTC?LRPHWKKPTKFLQFLNPRTAIVEHLGQPRTV?SIDNLRPTPHQHHTITHGMDEVGSGKKTERDL*

>Env
LSLMEWMRWDLERRQRETYKYTSYDLESTPPGVYVPTTTKITDDELKDQISWKDKF*YYCYVSCANTTRVMTSYVS?LILLGIIITASFITICRIQWQQTIEAQGPTIFIGSHEVTVRTQGQIISNSSSNRRKIEIKEDPNITVTTIPQGHHWDPYPKPIETKERVVAISQVLLLNTKSILDAAKITDWKMKTKIKAAMHKEM*DLADQTY?LPMEDSFNQADYEDKLCFDNFGDCYVVDYQEERT*PIKEIIQDQCP*PKVLNFKYKQNLEFRAWLYFNDPKGGGPRQTLLTHITGDTPRIHAFEKPFEEKSYKGAMFCTKNRYRS*YNHDQEFEENKRLLKNLFKELMNEQGLLNATAFPEDWHE*GKGKIFRPFKMDSFFKEPELVMHLNRTYDAFNSWENDNPNWNASSYTKCFQEVANNVHSYNCDFQHAKMFDKANIIYLDKENQTLHYFLNILMEEYNTILGN*FLLIS*KDLHL*IPLITDKNYNIYSLYGICKQKAKTIPFHDVLSQLRSYTKMYGVIDIIRNLGGFNAMPLNKSVNPNPQQWNIHQIRKKLSANIYTLF?KLLI*EKSMNKLIQL*DWNNQQLENGFHLLQTHVITLFESTRYDLQILMAIQQQLEKIKNQARMGHMDCANGIVSWN?WLQEQLNLTDAQMTLVKETSSARINNVIMGEDHYEIHIHCELIIPKEIYATNQKLLNYLVSQNQHLLKLTIGSQYQYLNYEPRTGQLKYLQVQGCTEDKFLMCDKIKEVPPCGISNNISNCPVYVQTIKDKPYLEIIPLQNSSYIILIE?SNCYIPAYQPIVITTKYPVHCQENVLSPPLETTKYVSYLVLDLPQIHWRLPHLLGTLTELKGYKLKFYNLYDNLQDILDQIRSTLLRYNVHERDLLAWLTQVSKALEDIVPAAVNLISKVTAGITNLFGGGYSMLFYLIYIFLTGFAIIVLIFIIKIVSWLPKKKSSKS*
